# Supplementary material for: Clinical, Laboratory and Anatomopathological Findings of an Outbreak of Conidiobolomycosis in Sheep in the State of Rio Grande do Norte, Brazil
Source: Animals (Basel). 2026 Apr 17;16(8):1231. doi: 10.3390/ani16081231 (PMC13113985; doi:10.3390/ani16081231)
Supplement: Supplementary file 1 [file animals-16-01231-s001.zip]

Archive with 1 entries (1 files):
- animals-3987797-supplementary.xlsx
