# Supplementary material for: Clinical, Laboratory and Anatomopathological Findings of an Outbreak of Conidiobolomycosis in Sheep in the State of Rio Grande do Norte, Brazil
Source: Animals (Basel). 2026 Apr 17;16(8):1231. doi: 10.3390/ani16081231 (PMC13113985; doi:10.3390/ani16081231)
Supplement: Supplementary file 1 [file animals-16-01231-s001.zip › animals-3987797-supplementary.xlsx]

## Sheet: Planilha1
White blood cell count
Animal	Total leukocytes (x10³/µL)	Rod cells	Neutrophils	Lymphocytes	Eosinophils	Basophils	Monocytes
1	19300	965	13124	4246	579	0	386
2	24700	247	17290	6175	741	0	247
3	20700	828	13662	5175	621	0	414
4	15500	465	10075	4030	465	155	310
5	16700	835	10354	4843	501	167	0
6	17900	179	10561	6444	716	0	0
Erythrogram
Animal	Erythrocytes(x10^6/µL)	Hemoglobin (g/dL)	Hematocrit (%)	MCV (fL)	MCHC (%)
1	6.8	8	25	31	32
2	4.4	6	19	35	33
3	6.3	8	25	30	31
4	5.3	7	22	36	34
5	9.6	11	31	33	32
6	8.6	9	29	38	33
